# Supplementary material for: Beware of Strangers: Dogs’ Empathetic Response to Unknown Humans
Source: Animals (Basel). 2024 Jul 22;14(14):2130. doi: 10.3390/ani14142130 (PMC11274014; doi:10.3390/ani14142130)
Supplement: Supplementary file 1 [file animals-14-02130-s001.zip]

Archive with 1 entries (1 files):
- Cry_Opening_clip.mp4
